# Supplementary material for: Multi-receptor skin with highly sensitive tele-perception somatosensory
Source: Sci Adv. 2024 Sep 11;10(37):eadp8681. doi: 10.1126/sciadv.adp8681 (PMC11389779; doi:10.1126/sciadv.adp8681)
Supplement: Supplementary file 2 — Movies S1 to S3 [file sciadv.adp8681_movies_s1_to_s3.zip]

Archive with 3 entries (3 files):
- sciadv.adp8681_movies_s1.mp4
- sciadv.adp8681_movies_s2.mp4
- sciadv.adp8681_movies_s3.mp4
